# Supplementary material for: Analysis of Pharmacological Activities and Mechanisms of Essential Oil in Flowers of Citrus grandis ‘Tomentosa’ by GC-MS/MS and Network Pharmacology
Source: Curr Issues Mol Biol. 2025 Jul 11;47(7):541. doi: 10.3390/cimb47070541 (PMC12293301; doi:10.3390/cimb47070541)
Supplement: Supplementary file 1 [file cimb-47-00541-s001.zip]

Archive with 1 entries (1 files):
- cimb-3682589-supplementary.pdf
